# Supplementary material for: Multiscale study of mononuclear CoII SMMs based on curcuminoid ligands
Source: Chem Sci. 2016 Jan 7;7(4):2793–803. doi: 10.1039/c5sc03298a (PMC6054041; doi:10.1039/c5sc03298a)
Supplement: Supplementary file 2 [file SC-007-C5SC03298A-s002.cif]

# Electronic Supplementary Material (ESI) for Chemical Science.
# This journal is © The Royal Society of Chemistry 2016

####################################################################### 
# 
# This file contains crystal structure data downloaded from the 
# Cambridge Structural Database (CSD) hosted by the Cambridge 
# Crystallographic Data Centre (CCDC).
# 
# Full information about CCDC data access policies and citation 
# guidelines are available at http://www.ccdc.cam.ac.uk/access/V1 
# 
# Audit and citation data items may have been added by the CCDC. 
# Please retain this information to preserve the provenance of 
# this file and to allow appropriate attribution of the data. 
# 
#######################################################################

data_ubimp01507
_database_code_depnum_ccdc_archive 'CCDC 1411573'
_audit_update_record             
;
2015-07-08 deposited with the CCDC.
2016-01-05 downloaded from the CCDC.
;

_audit_creation_method           SHELXL-97
_chemical_name_systematic        
; 
 ? 
;
_chemical_name_common            ?
_chemical_melting_point          ?
_chemical_formula_moiety         'C80 H56 Co N2 O4'
_chemical_formula_sum            'C80 H56 Co N2 O4'
_chemical_formula_weight         1168.20

loop_
_atom_type_symbol
_atom_type_description
_atom_type_scat_dispersion_real
_atom_type_scat_dispersion_imag
_atom_type_scat_source
C C -0.0020 0.0020
'WCROMER Program in WinGX L.Kissel & R.H.Pratt Acta Cryst A46 170 1990'
H H 0.0000 0.0000
'WCROMER Program in WinGX L.Kissel & R.H.Pratt Acta Cryst A46 170 1990'
N N -0.0031 0.0040
'WCROMER Program in WinGX L.Kissel & R.H.Pratt Acta Cryst A46 170 1990'
O O -0.0041 0.0074
'WCROMER Program in WinGX L.Kissel & R.H.Pratt Acta Cryst A46 170 1990'
Co Co 0.1760 1.1404
'WCROMER Program in WinGX L.Kissel & R.H.Pratt Acta Cryst A46 170 1990'

_symmetry_cell_setting           monoclinic
_symmetry_space_group_name_H-M   P21/c

loop_
_symmetry_equiv_pos_as_xyz
'x, y, z'
'-x, y+1/2, -z+1/2'
'-x, -y, -z'
'x, -y-1/2, z-1/2'

_cell_length_a                   11.4437(11)
_cell_length_b                   8.9623(9)
_cell_length_c                   29.228(3)
_cell_angle_alpha                90.00
_cell_angle_beta                 94.705(2)
_cell_angle_gamma                90.00
_cell_volume                     2987.6(5)
_cell_formula_units_Z            2
_cell_measurement_temperature    100(2)
_cell_measurement_reflns_used    2899
_cell_measurement_theta_min      2.91
_cell_measurement_theta_max      26.38

_exptl_crystal_description       plate
_exptl_crystal_colour            yellow
_exptl_crystal_size_max          0.12
_exptl_crystal_size_mid          0.05
_exptl_crystal_size_min          0.01
_exptl_crystal_density_meas      ?
_exptl_crystal_density_diffrn    1.299
_exptl_crystal_density_method    'not measured'
_exptl_crystal_F_000             1218
_exptl_absorpt_coefficient_mu    0.428
_exptl_absorpt_correction_type   multi-scan
_exptl_absorpt_correction_T_min  0.95
_exptl_absorpt_correction_T_max  0.99
_exptl_absorpt_process_details   'SADABS v2.10 Bruker AXS Madison WI US'

_exptl_special_details           
; 
 ? 
;

_diffrn_ambient_temperature      100(2)
_diffrn_radiation_wavelength     0.77490
_diffrn_radiation_type           synchrotron
_diffrn_radiation_source         'Advanced Light Source station 11.3.1'
_diffrn_radiation_monochromator  'silicon 111'
_diffrn_measurement_device_type  'Bruker APEX II CCD diffractometer'
_diffrn_measurement_method       '\w rotation with narrow frames'
_diffrn_detector_area_resol_mean ?
_diffrn_standards_number         0
_diffrn_standards_interval_count .
_diffrn_standards_interval_time  .
_diffrn_standards_decay_%        .
_diffrn_reflns_number            18494
_diffrn_reflns_av_R_equivalents  0.0817
_diffrn_reflns_av_sigmaI/netI    0.0642
_diffrn_reflns_limit_h_min       -12
_diffrn_reflns_limit_h_max       12
_diffrn_reflns_limit_k_min       -9
_diffrn_reflns_limit_k_max       9
_diffrn_reflns_limit_l_min       -32
_diffrn_reflns_limit_l_max       32
_diffrn_reflns_theta_min         2.91
_diffrn_reflns_theta_max         25.50
_reflns_number_total             4277
_reflns_number_gt                2703
_reflns_threshold_expression     >2sigma(I)

_computing_data_collection       'Bruker APEX 2'
_computing_cell_refinement       'Bruker SAINT v7.56a'
_computing_data_reduction        'Bruker SAINT v7.56a'
_computing_structure_solution    'Bruker SHELXTL'
_computing_structure_refinement  'Bruker SHELXTL'
_computing_molecular_graphics    'Bruker SHELXTL'
_computing_publication_material  'Bruker SHELXTL & local programs'

_refine_special_details          
; 
 Refinement of F^2^ against ALL reflections.  The weighted R-factor wR and 
 goodness of fit S are based on F^2^, conventional R-factors R are based 
 on F, with F set to zero for negative F^2^. The threshold expression of 
 F^2^ > 2sigma(F^2^) is used only for calculating R-factors(gt) etc. and is 
 not relevant to the choice of reflections for refinement.  R-factors based 
 on F^2^ are statistically about twice as large as those based on F, and R- 
 factors based on ALL data will be even larger. All non-hydrogens were
 refined anisotropically. Hydrogens were found in difference Fourier maps,
 placed geometrically on their carrier atom and refined with a riding 
 model.
;

_vrf_THETM01_ubimp01507          
;
PROBLEM: The value of sine(theta_max)/wavelength is less than 0.575  
RESPONSE: Crystals were very thin plates, not showing strong diffraction.
Even with the synchtrotron source, significant diffraction was only
detected up to 0.87-0.9 angstrom resolution, and the present data were cut 
at 0.90 ansgtrom as then I/sigma/(I)<2, resulting in low values of both
thetamax and thetafull.
;

_refine_ls_structure_factor_coef Fsqd
_refine_ls_matrix_type           full
_refine_ls_weighting_scheme      calc
_refine_ls_weighting_details     
'calc w=1/[\s^2^(Fo^2^)+(0.0590P)^2^+0.0000P] where P=(Fo^2^+2Fc^2^)/3'
_atom_sites_solution_primary     direct
_atom_sites_solution_secondary   difmap
_atom_sites_solution_hydrogens   geom
_refine_ls_hydrogen_treatment    constr
_refine_ls_extinction_method     none
_refine_ls_extinction_coef       ?
_refine_ls_number_reflns         4277
_refine_ls_number_parameters     394
_refine_ls_number_restraints     0
_refine_ls_R_factor_all          0.0944
_refine_ls_R_factor_gt           0.0468
_refine_ls_wR_factor_ref         0.1185
_refine_ls_wR_factor_gt          0.1013
_refine_ls_goodness_of_fit_ref   0.987
_refine_ls_restrained_S_all      0.987
_refine_ls_shift/su_max          0.000
_refine_ls_shift/su_mean         0.000

loop_
_atom_site_label
_atom_site_type_symbol
_atom_site_fract_x
_atom_site_fract_y
_atom_site_fract_z
_atom_site_U_iso_or_equiv
_atom_site_adp_type
_atom_site_occupancy
_atom_site_symmetry_multiplicity
_atom_site_calc_flag
_atom_site_refinement_flags
_atom_site_disorder_assembly
_atom_site_disorder_group
Co1 Co 0.5000 0.5000 0.0000 0.0484(3) Uani 1 2 d S . .
O1 O 0.3905(2) 0.6173(3) -0.04313(8) 0.0538(8) Uani 1 1 d . . .
O2 O 0.5649(2) 0.3951(3) -0.05417(8) 0.0471(7) Uani 1 1 d . . .
N1 N 0.6321(3) 0.6793(4) -0.00157(11) 0.0560(10) Uani 1 1 d . . .
C1 C 0.3740(3) 0.6012(4) -0.08589(12) 0.0298(8) Uani 1 1 d . . .
C2 C 0.5283(3) 0.4098(4) -0.09568(12) 0.0304(8) Uani 1 1 d . . .
C3 C 0.4401(2) 0.5090(4) -0.11255(11) 0.0284(7) Uani 1 1 d . . .
H3A H 0.4238 0.5140 -0.1449 0.034 Uiso 1 1 calc R . .
C4 C 0.2749(3) 0.6866(3) -0.10887(11) 0.0276(8) Uani 1 1 d . . .
H4A H 0.2638 0.6865 -0.1414 0.033 Uiso 1 1 calc R . .
C5 C 0.2024(3) 0.7621(4) -0.08527(11) 0.0320(8) Uani 1 1 d . . .
H5A H 0.2174 0.7588 -0.0528 0.038 Uiso 1 1 calc R . .
C6 C 0.0997(3) 0.8521(4) -0.10292(10) 0.0264(8) Uani 1 1 d . . .
C7 C -0.0132(3) 0.7880(3) -0.10514(10) 0.0256(8) Uani 1 1 d . . .
C8 C -0.0328(3) 0.6350(4) -0.09433(11) 0.0353(9) Uani 1 1 d . . .
H8A H 0.0319 0.5728 -0.0848 0.042 Uiso 1 1 calc R . .
C9 C -0.1435(3) 0.5773(4) -0.09746(12) 0.0418(9) Uani 1 1 d . . .
H9A H -0.1550 0.4750 -0.0905 0.050 Uiso 1 1 calc R . .
C10 C -0.2409(3) 0.6678(4) -0.11085(12) 0.0421(10) Uani 1 1 d . . .
H10A H -0.3175 0.6264 -0.1124 0.050 Uiso 1 1 calc R . .
C11 C -0.2266(3) 0.8119(4) -0.12143(11) 0.0355(9) Uani 1 1 d . . .
H11A H -0.2935 0.8708 -0.1306 0.043 Uiso 1 1 calc R . .
C12 C -0.1132(3) 0.8787(4) -0.11923(11) 0.0274(8) Uani 1 1 d . . .
C13 C -0.0974(3) 1.0273(4) -0.13004(10) 0.0308(8) Uani 1 1 d . . .
H13A H -0.1641 1.0870 -0.1387 0.037 Uiso 1 1 calc R . .
C14 C 0.0136(3) 1.0917(4) -0.12865(11) 0.0290(8) Uani 1 1 d . . .
C15 C 0.0311(3) 1.2437(4) -0.14066(12) 0.0395(9) Uani 1 1 d . . .
H15A H -0.0349 1.3040 -0.1498 0.047 Uiso 1 1 calc R . .
C16 C 0.1397(3) 1.3042(4) -0.13930(12) 0.0464(10) Uani 1 1 d . . .
H16A H 0.1494 1.4060 -0.1472 0.056 Uiso 1 1 calc R . .
C17 C 0.2385(3) 1.2154(4) -0.12613(13) 0.0463(10) Uani 1 1 d . . .
H17A H 0.3146 1.2582 -0.1252 0.056 Uiso 1 1 calc R . .
C18 C 0.2267(3) 1.0704(4) -0.11477(12) 0.0370(9) Uani 1 1 d . . .
H18A H 0.2948 1.0127 -0.1065 0.044 Uiso 1 1 calc R . .
C19 C 0.1141(2) 1.0022(4) -0.11499(10) 0.0279(7) Uani 1 1 d . . .
C20 C 0.5851(3) 0.3085(4) -0.12736(11) 0.0296(8) Uani 1 1 d . . .
H20A H 0.6240 0.2239 -0.1138 0.036 Uiso 1 1 calc R . .
C21 C 0.5878(3) 0.3222(4) -0.17205(11) 0.0293(8) Uani 1 1 d . . .
H21A H 0.5475 0.4043 -0.1866 0.035 Uiso 1 1 calc R . .
C22 C 0.6492(2) 0.2183(3) -0.20117(10) 0.0252(8) Uani 1 1 d . . .
C23 C 0.7412(3) 0.2730(4) -0.22538(11) 0.0290(8) Uani 1 1 d . . .
C24 C 0.7767(3) 0.4250(4) -0.22417(12) 0.0356(9) Uani 1 1 d . . .
H24A H 0.7379 0.4938 -0.2059 0.043 Uiso 1 1 calc R . .
C25 C 0.8653(3) 0.4738(5) -0.24872(13) 0.0489(11) Uani 1 1 d . . .
H25A H 0.8862 0.5764 -0.2480 0.059 Uiso 1 1 calc R . .
C26 C 0.9267(3) 0.3727(6) -0.27542(13) 0.0531(12) Uani 1 1 d . . .
H26A H 0.9898 0.4073 -0.2918 0.064 Uiso 1 1 calc R . .
C27 C 0.8958(3) 0.2286(5) -0.27763(12) 0.0501(11) Uani 1 1 d . . .
H27A H 0.9370 0.1626 -0.2960 0.060 Uiso 1 1 calc R . .
C28 C 0.8029(3) 0.1718(4) -0.25319(11) 0.0351(9) Uani 1 1 d . . .
C29 C 0.7693(3) 0.0224(4) -0.25549(11) 0.0417(10) Uani 1 1 d . . .
H29A H 0.8107 -0.0443 -0.2736 0.050 Uiso 1 1 calc R . .
C30 C 0.6783(3) -0.0319(4) -0.23250(11) 0.0364(9) Uani 1 1 d . . .
C31 C 0.6425(4) -0.1859(4) -0.23601(13) 0.0509(11) Uani 1 1 d . . .
H31A H 0.6841 -0.2536 -0.2537 0.061 Uiso 1 1 calc R . .
C32 C 0.5495(4) -0.2346(5) -0.21422(15) 0.0577(12) Uani 1 1 d . . .
H32A H 0.5279 -0.3369 -0.2162 0.069 Uiso 1 1 calc R . .
C33 C 0.4846(3) -0.1362(4) -0.18870(13) 0.0465(10) Uani 1 1 d . . .
H33A H 0.4184 -0.1719 -0.1744 0.056 Uiso 1 1 calc R . .
C34 C 0.5161(3) 0.0093(4) -0.18441(12) 0.0370(8) Uani 1 1 d . . .
H34A H 0.4712 0.0743 -0.1671 0.044 Uiso 1 1 calc R . .
C35 C 0.6150(3) 0.0671(4) -0.20524(11) 0.0288(8) Uani 1 1 d . . .
C36 C 0.6015(4) 0.8190(6) -0.01176(14) 0.0617(12) Uani 1 1 d . . .
H36A H 0.5206 0.8401 -0.0186 0.074 Uiso 1 1 calc R . .
C37 C 0.6801(5) 0.9357(6) -0.01307(16) 0.0747(14) Uani 1 1 d . . .
H37A H 0.6538 1.0340 -0.0204 0.090 Uiso 1 1 calc R . .
C38 C 0.7987(4) 0.9056(7) -0.00339(16) 0.0790(16) Uani 1 1 d . . .
H38A H 0.8555 0.9827 -0.0041 0.095 Uiso 1 1 calc R . .
C39 C 0.8317(4) 0.7626(7) 0.00719(15) 0.0754(15) Uani 1 1 d . . .
H39A H 0.9120 0.7387 0.0141 0.090 Uiso 1 1 calc R . .
C40 C 0.7472(4) 0.6531(6) 0.00770(13) 0.0622(13) Uani 1 1 d . . .
H40A H 0.7716 0.5540 0.0150 0.075 Uiso 1 1 calc R . .

loop_
_atom_site_aniso_label
_atom_site_aniso_U_11
_atom_site_aniso_U_22
_atom_site_aniso_U_33
_atom_site_aniso_U_23
_atom_site_aniso_U_13
_atom_site_aniso_U_12
Co1 0.0384(4) 0.0757(6) 0.0298(4) -0.0072(4) -0.0051(3) 0.0354(4)
O1 0.0485(16) 0.077(2) 0.0334(16) -0.0133(14) -0.0100(12) 0.0386(14)
O2 0.0395(15) 0.0680(19) 0.0327(15) -0.0058(13) -0.0038(12) 0.0269(13)
N1 0.046(2) 0.081(3) 0.042(2) -0.0126(19) 0.0067(16) 0.026(2)
C1 0.0222(18) 0.032(2) 0.034(2) -0.0026(17) -0.0041(15) 0.0005(15)
C2 0.0198(18) 0.034(2) 0.037(2) -0.0024(17) 0.0027(16) -0.0007(15)
C3 0.0229(17) 0.0306(19) 0.0318(18) -0.0007(17) 0.0023(14) 0.0038(16)
C4 0.0243(17) 0.0297(19) 0.0283(18) 0.0006(16) 0.0000(15) 0.0023(15)
C5 0.0296(19) 0.039(2) 0.0259(18) -0.0006(16) -0.0033(15) 0.0087(16)
C6 0.0219(18) 0.031(2) 0.0262(18) 0.0008(16) 0.0015(14) 0.0040(15)
C7 0.0275(18) 0.0251(19) 0.0239(18) 0.0002(15) 0.0010(14) 0.0020(15)
C8 0.038(2) 0.030(2) 0.038(2) 0.0001(17) 0.0030(16) -0.0001(17)
C9 0.049(2) 0.035(2) 0.042(2) 0.0009(18) 0.0045(19) -0.0124(19)
C10 0.028(2) 0.050(3) 0.048(2) -0.002(2) 0.0002(17) -0.0126(19)
C11 0.0256(19) 0.046(2) 0.034(2) -0.0011(18) -0.0014(15) 0.0016(17)
C12 0.0214(18) 0.033(2) 0.0279(18) -0.0020(16) -0.0002(14) -0.0006(15)
C13 0.0282(19) 0.033(2) 0.0311(19) -0.0004(17) 0.0014(14) 0.0102(16)
C14 0.032(2) 0.028(2) 0.0268(19) -0.0011(16) 0.0008(15) 0.0026(16)
C15 0.048(2) 0.031(2) 0.038(2) 0.0025(18) 0.0016(18) 0.0011(18)
C16 0.063(3) 0.033(2) 0.044(2) 0.0061(19) 0.007(2) -0.011(2)
C17 0.044(2) 0.045(3) 0.051(2) 0.004(2) 0.0091(19) -0.016(2)
C18 0.0296(19) 0.043(2) 0.039(2) -0.0021(18) 0.0024(16) -0.0049(17)
C19 0.0237(17) 0.034(2) 0.0257(17) -0.0008(17) 0.0015(13) -0.0013(16)
C20 0.0243(18) 0.029(2) 0.036(2) 0.0016(17) 0.0008(15) 0.0028(15)
C21 0.0234(18) 0.0250(19) 0.039(2) 0.0044(16) -0.0005(15) 0.0023(15)
C22 0.0220(17) 0.025(2) 0.0272(18) 0.0023(15) -0.0036(14) 0.0048(14)
C23 0.0232(17) 0.035(2) 0.0276(18) 0.0056(16) -0.0030(15) 0.0026(16)
C24 0.0291(19) 0.036(2) 0.040(2) 0.0087(17) -0.0071(17) -0.0003(17)
C25 0.036(2) 0.058(3) 0.051(2) 0.023(2) -0.0120(19) -0.016(2)
C26 0.023(2) 0.095(4) 0.041(2) 0.028(3) -0.0001(18) -0.001(2)
C27 0.033(2) 0.086(4) 0.031(2) 0.011(2) 0.0009(17) 0.015(2)
C28 0.030(2) 0.053(3) 0.0223(19) 0.0034(18) -0.0022(15) 0.0143(18)
C29 0.047(2) 0.046(3) 0.0307(19) -0.0049(19) -0.0069(17) 0.027(2)
C30 0.043(2) 0.034(2) 0.0292(19) -0.0039(17) -0.0112(17) 0.0105(17)
C31 0.078(3) 0.027(2) 0.042(2) -0.0118(19) -0.029(2) 0.017(2)
C32 0.075(3) 0.030(2) 0.061(3) 0.007(2) -0.034(2) -0.012(2)
C33 0.047(2) 0.036(2) 0.052(3) 0.009(2) -0.020(2) -0.012(2)
C34 0.0316(19) 0.033(2) 0.045(2) 0.0085(19) -0.0081(16) -0.0025(17)
C35 0.0308(19) 0.0235(19) 0.0304(19) 0.0008(15) -0.0067(15) 0.0036(15)
C36 0.055(3) 0.079(4) 0.052(3) -0.012(3) 0.005(2) 0.020(3)
C37 0.083(4) 0.085(4) 0.058(3) -0.019(3) 0.020(3) 0.012(3)
C38 0.063(4) 0.118(5) 0.058(3) -0.032(3) 0.015(3) -0.005(3)
C39 0.048(3) 0.125(5) 0.053(3) -0.023(3) 0.005(2) 0.013(3)
C40 0.042(3) 0.102(4) 0.042(2) -0.012(3) 0.000(2) 0.026(3)

_geom_special_details            
; 
 All esds (except the esd in the dihedral angle between two l.s. planes) 
 are estimated using the full covariance matrix.  The cell esds are taken 
 into account individually in the estimation of esds in distances, angles 
 and torsion angles; correlations between esds in cell parameters are only 
 used when they are defined by crystal symmetry.  An approximate (isotropic) 
 treatment of cell esds is used for estimating esds involving l.s. planes. 
;

loop_
_geom_bond_atom_site_label_1
_geom_bond_atom_site_label_2
_geom_bond_distance
_geom_bond_site_symmetry_2
_geom_bond_publ_flag
Co1 O1 2.002(2) 3_665 ?
Co1 O1 2.002(2) . ?
Co1 O2 2.033(2) 3_665 ?
Co1 O2 2.033(2) . ?
Co1 N1 2.209(4) . ?
Co1 N1 2.209(4) 3_665 ?
O1 C1 1.257(4) . ?
O2 C2 1.257(4) . ?
N1 C36 1.327(5) . ?
N1 C40 1.343(5) . ?
C1 C3 1.399(4) . ?
C1 C4 1.482(4) . ?
C2 C3 1.404(4) . ?
C2 C20 1.484(4) . ?
C3 H3A 0.9500 . ?
C4 C5 1.311(4) . ?
C4 H4A 0.9500 . ?
C5 C6 1.482(4) . ?
C5 H5A 0.9500 . ?
C6 C19 1.404(4) . ?
C6 C7 1.410(4) . ?
C7 C8 1.429(4) . ?
C7 C12 1.437(4) . ?
C8 C9 1.364(4) . ?
C8 H8A 0.9500 . ?
C9 C10 1.408(5) . ?
C9 H9A 0.9500 . ?
C10 C11 1.341(5) . ?
C10 H10A 0.9500 . ?
C11 C12 1.426(4) . ?
C11 H11A 0.9500 . ?
C12 C13 1.384(4) . ?
C13 C14 1.392(4) . ?
C13 H13A 0.9500 . ?
C14 C15 1.426(5) . ?
C14 C19 1.432(4) . ?
C15 C16 1.353(5) . ?
C15 H15A 0.9500 . ?
C16 C17 1.410(5) . ?
C16 H16A 0.9500 . ?
C17 C18 1.351(5) . ?
C17 H17A 0.9500 . ?
C18 C19 1.425(4) . ?
C18 H18A 0.9500 . ?
C20 C21 1.315(4) . ?
C20 H20A 0.9500 . ?
C21 C22 1.478(4) . ?
C21 H21A 0.9500 . ?
C22 C23 1.405(4) . ?
C22 C35 1.412(4) . ?
C23 C24 1.421(5) . ?
C23 C28 1.441(4) . ?
C24 C25 1.362(5) . ?
C24 H24A 0.9500 . ?
C25 C26 1.418(6) . ?
C25 H25A 0.9500 . ?
C26 C27 1.339(6) . ?
C26 H26A 0.9500 . ?
C27 C28 1.423(5) . ?
C27 H27A 0.9500 . ?
C28 C29 1.393(5) . ?
C29 C30 1.373(5) . ?
C29 H29A 0.9500 . ?
C30 C35 1.429(5) . ?
C30 C31 1.441(5) . ?
C31 C32 1.356(6) . ?
C31 H31A 0.9500 . ?
C32 C33 1.405(6) . ?
C32 H32A 0.9500 . ?
C33 C34 1.357(5) . ?
C33 H33A 0.9500 . ?
C34 C35 1.426(4) . ?
C34 H34A 0.9500 . ?
C36 C37 1.382(6) . ?
C36 H36A 0.9500 . ?
C37 C38 1.390(6) . ?
C37 H37A 0.9500 . ?
C38 C39 1.364(7) . ?
C38 H38A 0.9500 . ?
C39 C40 1.378(7) . ?
C39 H39A 0.9500 . ?
C40 H40A 0.9500 . ?

loop_
_geom_angle_atom_site_label_1
_geom_angle_atom_site_label_2
_geom_angle_atom_site_label_3
_geom_angle
_geom_angle_site_symmetry_1
_geom_angle_site_symmetry_3
_geom_angle_publ_flag
O1 Co1 O1 180.00(11) 3_665 . ?
O1 Co1 O2 90.13(9) 3_665 3_665 ?
O1 Co1 O2 89.88(9) . 3_665 ?
O1 Co1 O2 89.88(9) 3_665 . ?
O1 Co1 O2 90.12(9) . . ?
O2 Co1 O2 180.00(8) 3_665 . ?
O1 Co1 N1 90.06(12) 3_665 . ?
O1 Co1 N1 89.94(12) . . ?
O2 Co1 N1 88.51(11) 3_665 . ?
O2 Co1 N1 91.49(11) . . ?
O1 Co1 N1 89.94(12) 3_665 3_665 ?
O1 Co1 N1 90.06(12) . 3_665 ?
O2 Co1 N1 91.49(11) 3_665 3_665 ?
O2 Co1 N1 88.51(11) . 3_665 ?
N1 Co1 N1 180.00(16) . 3_665 ?
C1 O1 Co1 126.9(2) . . ?
C2 O2 Co1 126.1(2) . . ?
C36 N1 C40 116.5(4) . . ?
C36 N1 Co1 121.5(3) . . ?
C40 N1 Co1 122.0(3) . . ?
O1 C1 C3 125.3(3) . . ?
O1 C1 C4 116.0(3) . . ?
C3 C1 C4 118.7(3) . . ?
O2 C2 C3 125.3(3) . . ?
O2 C2 C20 114.2(3) . . ?
C3 C2 C20 120.5(3) . . ?
C1 C3 C2 125.7(3) . . ?
C1 C3 H3A 117.1 . . ?
C2 C3 H3A 117.1 . . ?
C5 C4 C1 121.5(3) . . ?
C5 C4 H4A 119.3 . . ?
C1 C4 H4A 119.3 . . ?
C4 C5 C6 128.0(3) . . ?
C4 C5 H5A 116.0 . . ?
C6 C5 H5A 116.0 . . ?
C19 C6 C7 120.3(3) . . ?
C19 C6 C5 120.2(3) . . ?
C7 C6 C5 119.4(3) . . ?
C6 C7 C8 122.7(3) . . ?
C6 C7 C12 119.2(3) . . ?
C8 C7 C12 118.0(3) . . ?
C9 C8 C7 120.7(3) . . ?
C9 C8 H8A 119.6 . . ?
C7 C8 H8A 119.6 . . ?
C8 C9 C10 120.6(3) . . ?
C8 C9 H9A 119.7 . . ?
C10 C9 H9A 119.7 . . ?
C11 C10 C9 120.7(3) . . ?
C11 C10 H10A 119.7 . . ?
C9 C10 H10A 119.7 . . ?
C10 C11 C12 121.4(3) . . ?
C10 C11 H11A 119.3 . . ?
C12 C11 H11A 119.3 . . ?
C13 C12 C11 122.0(3) . . ?
C13 C12 C7 119.6(3) . . ?
C11 C12 C7 118.5(3) . . ?
C12 C13 C14 121.9(3) . . ?
C12 C13 H13A 119.0 . . ?
C14 C13 H13A 119.0 . . ?
C13 C14 C15 122.4(3) . . ?
C13 C14 C19 119.1(3) . . ?
C15 C14 C19 118.5(3) . . ?
C16 C15 C14 121.5(3) . . ?
C16 C15 H15A 119.2 . . ?
C14 C15 H15A 119.2 . . ?
C15 C16 C17 119.7(3) . . ?
C15 C16 H16A 120.1 . . ?
C17 C16 H16A 120.1 . . ?
C18 C17 C16 121.0(3) . . ?
C18 C17 H17A 119.5 . . ?
C16 C17 H17A 119.5 . . ?
C17 C18 C19 121.4(3) . . ?
C17 C18 H18A 119.3 . . ?
C19 C18 H18A 119.3 . . ?
C6 C19 C18 122.3(3) . . ?
C6 C19 C14 119.9(3) . . ?
C18 C19 C14 117.8(3) . . ?
C21 C20 C2 127.6(3) . . ?
C21 C20 H20A 116.2 . . ?
C2 C20 H20A 116.2 . . ?
C20 C21 C22 124.4(3) . . ?
C20 C21 H21A 117.8 . . ?
C22 C21 H21A 117.8 . . ?
C23 C22 C35 120.4(3) . . ?
C23 C22 C21 118.8(3) . . ?
C35 C22 C21 120.8(3) . . ?
C22 C23 C24 123.2(3) . . ?
C22 C23 C28 119.1(3) . . ?
C24 C23 C28 117.7(3) . . ?
C25 C24 C23 121.2(4) . . ?
C25 C24 H24A 119.4 . . ?
C23 C24 H24A 119.4 . . ?
C24 C25 C26 120.5(4) . . ?
C24 C25 H25A 119.7 . . ?
C26 C25 H25A 119.7 . . ?
C27 C26 C25 120.1(4) . . ?
C27 C26 H26A 119.9 . . ?
C25 C26 H26A 119.9 . . ?
C26 C27 C28 121.8(4) . . ?
C26 C27 H27A 119.1 . . ?
C28 C27 H27A 119.1 . . ?
C29 C28 C27 122.3(4) . . ?
C29 C28 C23 119.1(3) . . ?
C27 C28 C23 118.6(4) . . ?
C30 C29 C28 122.3(3) . . ?
C30 C29 H29A 118.9 . . ?
C28 C29 H29A 118.9 . . ?
C29 C30 C35 119.5(3) . . ?
C29 C30 C31 121.8(4) . . ?
C35 C30 C31 118.7(4) . . ?
C32 C31 C30 120.3(4) . . ?
C32 C31 H31A 119.9 . . ?
C30 C31 H31A 119.9 . . ?
C31 C32 C33 121.1(4) . . ?
C31 C32 H32A 119.5 . . ?
C33 C32 H32A 119.5 . . ?
C34 C33 C32 120.3(4) . . ?
C34 C33 H33A 119.9 . . ?
C32 C33 H33A 119.9 . . ?
C33 C34 C35 121.6(4) . . ?
C33 C34 H34A 119.2 . . ?
C35 C34 H34A 119.2 . . ?
C22 C35 C34 122.4(3) . . ?
C22 C35 C30 119.6(3) . . ?
C34 C35 C30 118.0(3) . . ?
N1 C36 C37 124.0(4) . . ?
N1 C36 H36A 118.0 . . ?
C37 C36 H36A 118.0 . . ?
C36 C37 C38 118.3(5) . . ?
C36 C37 H37A 120.8 . . ?
C38 C37 H37A 120.8 . . ?
C39 C38 C37 118.4(5) . . ?
C39 C38 H38A 120.8 . . ?
C37 C38 H38A 120.8 . . ?
C38 C39 C40 119.4(5) . . ?
C38 C39 H39A 120.3 . . ?
C40 C39 H39A 120.3 . . ?
N1 C40 C39 123.4(5) . . ?
N1 C40 H40A 118.3 . . ?
C39 C40 H40A 118.3 . . ?

_diffrn_measured_fraction_theta_max 0.998
_diffrn_reflns_theta_full        25.50
_diffrn_measured_fraction_theta_full 0.998
_refine_diff_density_max         0.635
_refine_diff_density_min         -0.208
_refine_diff_density_rms         0.048
####################################################################### 
# 
# This file contains crystal structure data downloaded from the 
# Cambridge Structural Database (CSD) hosted by the Cambridge 
# Crystallographic Data Centre (CCDC).
# 
# Full information about CCDC data access policies and citation 
# guidelines are available at http://www.ccdc.cam.ac.uk/access/V1 
# 
# Audit and citation data items may have been added by the CCDC. 
# Please retain this information to preserve the provenance of 
# this file and to allow appropriate attribution of the data. 
# 
#######################################################################

data_rdt007a
_database_code_depnum_ccdc_archive 'CCDC 1411574'
_audit_update_record             
;
2015-07-08 deposited with the CCDC.
2016-01-05 downloaded from the CCDC.
;

_audit_creation_method           SHELXL-97
_chemical_name_systematic        
; 
 ? 
;
_chemical_name_common            ?
_chemical_melting_point          ?
_chemical_formula_moiety         'C80 H54 Co N2 O4, C H Cl3'
_chemical_formula_sum            'C81 H55 Cl3 Co N2 O4'
_chemical_formula_weight         1285.55

loop_
_atom_type_symbol
_atom_type_description
_atom_type_scat_dispersion_real
_atom_type_scat_dispersion_imag
_atom_type_scat_source
C C -0.0020 0.0020
'WCROMER Program in WinGX L.Kissel & R.H.Pratt Acta Cryst A46 170 1990'
H H 0.0000 0.0000
'WCROMER Program in WinGX L.Kissel & R.H.Pratt Acta Cryst A46 170 1990'
N N -0.0031 0.0040
'WCROMER Program in WinGX L.Kissel & R.H.Pratt Acta Cryst A46 170 1990'
O O -0.0041 0.0074
'WCROMER Program in WinGX L.Kissel & R.H.Pratt Acta Cryst A46 170 1990'
Cl Cl 0.1408 0.1896
'WCROMER Program in WinGX L.Kissel & R.H.Pratt Acta Cryst A46 170 1990'
Co Co 0.1760 1.1404
'WCROMER Program in WinGX L.Kissel & R.H.Pratt Acta Cryst A46 170 1990'

_symmetry_cell_setting           monoclinic
_symmetry_space_group_name_H-M   P21/n

loop_
_symmetry_equiv_pos_as_xyz
'x, y, z'
'-x+1/2, y+1/2, -z+1/2'
'-x, -y, -z'
'x-1/2, -y-1/2, z-1/2'

_cell_length_a                   17.249(3)
_cell_length_b                   16.900(3)
_cell_length_c                   22.440(4)
_cell_angle_alpha                90.00
_cell_angle_beta                 108.612(3)
_cell_angle_gamma                90.00
_cell_volume                     6200(2)
_cell_formula_units_Z            4
_cell_measurement_temperature    100(2)
_cell_measurement_reflns_used    3688
_cell_measurement_theta_min      2.82
_cell_measurement_theta_max      27.25

_exptl_crystal_description       plate
_exptl_crystal_colour            orange
_exptl_crystal_size_max          0.07
_exptl_crystal_size_mid          0.04
_exptl_crystal_size_min          0.02
_exptl_crystal_density_meas      ?
_exptl_crystal_density_diffrn    1.377
_exptl_crystal_density_method    'not measured'
_exptl_crystal_F_000             2660
_exptl_absorpt_coefficient_mu    0.580
_exptl_absorpt_correction_type   multi-scan
_exptl_absorpt_correction_T_min  0.96
_exptl_absorpt_correction_T_max  0.99
_exptl_absorpt_process_details   'SADABS Bruker AXS Madison WI US'

_exptl_special_details           
; 
 ? 
;

_diffrn_ambient_temperature      100(2)
_diffrn_radiation_wavelength     0.77490
_diffrn_radiation_type           synchrotron
_diffrn_radiation_source         'Advanced Light Source station 11.3.1'
_diffrn_radiation_monochromator  'silicon 111'
_diffrn_measurement_device_type  'Bruker APEX II CCD diffractometer'
_diffrn_measurement_method       '\w rotation with narrow frames'
_diffrn_detector_area_resol_mean ?
_diffrn_reflns_number            42819
_diffrn_reflns_av_R_equivalents  0.1171
_diffrn_reflns_av_sigmaI/netI    0.1451
_diffrn_reflns_limit_h_min       -22
_diffrn_reflns_limit_h_max       22
_diffrn_reflns_limit_k_min       -21
_diffrn_reflns_limit_k_max       21
_diffrn_reflns_limit_l_min       -28
_diffrn_reflns_limit_l_max       28
_diffrn_reflns_theta_min         2.83
_diffrn_reflns_theta_max         29.80
_reflns_number_total             13457
_reflns_number_gt                6857
_reflns_threshold_expression     >2sigma(I)

_computing_data_collection       'Bruker APEX 2'
_computing_cell_refinement       'Bruker SAINT v7.68a'
_computing_data_reduction        'Bruker SAINT v7.68a'
_computing_structure_solution    SHELXT
_computing_structure_refinement  'SHELXL-97 (Sheldrick, 2008)'
_computing_molecular_graphics    ?
_computing_publication_material  ?

_refine_special_details          
; 
 Refinement of F^2^ against ALL reflections.  The weighted R-factor wR and 
 goodness of fit S are based on F^2^, conventional R-factors R are based 
 on F, with F set to zero for negative F^2^. The threshold expression of 
 F^2^ > 2sigma(F^2^) is used only for calculating R-factors(gt) etc. and is 
 not relevant to the choice of reflections for refinement.  R-factors based 
 on F^2^ are statistically about twice as large as those based on F, and R- 
 factors based on ALL data will be even larger. All non-hydrogens were
 refined anisotropically. All hydrogens were found in a difference Fourier
 map, placed geometrically on their carrier atom and refined with a
 riding model.
;

_vrf_PLAT128_rdt007a             
;
PROBLEM: Alternate Setting of Space-group P21/c   .......      P21/n      
RESPONSE: Transformation to the standard P21/c settings results in much
larger beta angle of 115 degrees, thus making the cell much more oblique.
Because this may lead to increased correlations, the P21/n settings with
the less obtuse beta angle was maintained.
;

_refine_ls_structure_factor_coef Fsqd
_refine_ls_matrix_type           full
_refine_ls_weighting_scheme      calc
_refine_ls_weighting_details     
'calc w=1/[\s^2^(Fo^2^)+(0.0688P)^2^+0.0000P] where P=(Fo^2^+2Fc^2^)/3'
_atom_sites_solution_primary     direct
_atom_sites_solution_secondary   difmap
_atom_sites_solution_hydrogens   geom
_refine_ls_hydrogen_treatment    constr
_refine_ls_extinction_method     none
_refine_ls_extinction_coef       ?
_refine_ls_number_reflns         13457
_refine_ls_number_parameters     820
_refine_ls_number_restraints     0
_refine_ls_R_factor_all          0.1550
_refine_ls_R_factor_gt           0.0744
_refine_ls_wR_factor_ref         0.1627
_refine_ls_wR_factor_gt          0.1382
_refine_ls_goodness_of_fit_ref   0.943
_refine_ls_restrained_S_all      0.943
_refine_ls_shift/su_max          0.000
_refine_ls_shift/su_mean         0.000

loop_
_atom_site_label
_atom_site_type_symbol
_atom_site_fract_x
_atom_site_fract_y
_atom_site_fract_z
_atom_site_U_iso_or_equiv
_atom_site_adp_type
_atom_site_occupancy
_atom_site_symmetry_multiplicity
_atom_site_calc_flag
_atom_site_refinement_flags
_atom_site_disorder_assembly
_atom_site_disorder_group
Co1 Co 0.70520(3) 0.03907(3) 0.86677(3) 0.02389(14) Uani 1 1 d . . .
O1 O 0.59889(15) -0.02524(14) 0.82753(13) 0.0285(6) Uani 1 1 d . . .
O2 O 0.73037(15) 0.02449(15) 0.78585(13) 0.0279(6) Uani 1 1 d . . .
O3 O 0.63844(15) 0.14021(15) 0.83216(13) 0.0277(6) Uani 1 1 d . . .
O4 O 0.80564(15) 0.11263(15) 0.89811(13) 0.0285(7) Uani 1 1 d . . .
N1 N 0.69991(19) 0.03638(19) 0.95938(16) 0.0303(8) Uani 1 1 d . . .
N2 N 0.78189(19) -0.05705(17) 0.90844(16) 0.0260(8) Uani 1 1 d . . .
C1 C 0.5685(2) -0.0449(2) 0.7701(2) 0.0256(9) Uani 1 1 d . . .
C2 C 0.6849(2) -0.0028(2) 0.73399(19) 0.0259(9) Uani 1 1 d . . .
C3 C 0.6073(2) -0.0360(2) 0.7241(2) 0.0292(9) Uani 1 1 d . . .
H3A H 0.5786 -0.0540 0.6829 0.035 Uiso 1 1 calc R . .
C4 C 0.4850(2) -0.0787(2) 0.7487(2) 0.0302(10) Uani 1 1 d . . .
H4A H 0.4614 -0.0925 0.7056 0.036 Uiso 1 1 calc R . .
C5 C 0.4416(2) -0.0904(2) 0.7874(2) 0.0287(10) Uani 1 1 d . . .
H5A H 0.4694 -0.0783 0.8303 0.034 Uiso 1 1 calc R . .
C6 C 0.3571(2) -0.1193(2) 0.7740(2) 0.0287(9) Uani 1 1 d . . .
C7 C 0.3436(2) -0.1796(2) 0.8140(2) 0.0293(10) Uani 1 1 d . . .
C8 C 0.4099(3) -0.2202(2) 0.8578(2) 0.0355(11) Uani 1 1 d . . .
H8A H 0.4646 -0.2072 0.8607 0.043 Uiso 1 1 calc R . .
C9 C 0.3958(3) -0.2773(2) 0.8955(2) 0.0375(11) Uani 1 1 d . . .
H9A H 0.4408 -0.3043 0.9240 0.045 Uiso 1 1 calc R . .
C10 C 0.3154(3) -0.2974(3) 0.8930(2) 0.0430(12) Uani 1 1 d . . .
H10A H 0.3066 -0.3360 0.9210 0.052 Uiso 1 1 calc R . .
C11 C 0.2512(3) -0.2617(3) 0.8511(2) 0.0401(11) Uani 1 1 d . . .
H11A H 0.1972 -0.2765 0.8489 0.048 Uiso 1 1 calc R . .
C12 C 0.2627(2) -0.2025(2) 0.8100(2) 0.0324(10) Uani 1 1 d . . .
C13 C 0.1969(3) -0.1673(3) 0.7652(2) 0.0372(11) Uani 1 1 d . . .
H13A H 0.1430 -0.1818 0.7632 0.045 Uiso 1 1 calc R . .
C14 C 0.2077(2) -0.1119(3) 0.7233(2) 0.0349(11) Uani 1 1 d . . .
C15 C 0.1395(3) -0.0778(3) 0.6761(2) 0.0452(12) Uani 1 1 d . . .
H15A H 0.0856 -0.0928 0.6739 0.054 Uiso 1 1 calc R . .
C16 C 0.1505(3) -0.0246(3) 0.6346(2) 0.0477(13) Uani 1 1 d . . .
H16A H 0.1043 -0.0027 0.6035 0.057 Uiso 1 1 calc R . .
C17 C 0.2300(3) -0.0012(3) 0.6372(2) 0.0416(12) Uani 1 1 d . . .
H17A H 0.2369 0.0351 0.6070 0.050 Uiso 1 1 calc R . .
C18 C 0.2968(3) -0.0300(2) 0.6822(2) 0.0357(10) Uani 1 1 d . . .
H18A H 0.3496 -0.0119 0.6838 0.043 Uiso 1 1 calc R . .
C19 C 0.2894(2) -0.0871(2) 0.7274(2) 0.0309(10) Uani 1 1 d . . .
C20 C 0.7180(2) 0.0019(2) 0.6813(2) 0.0286(10) Uani 1 1 d . . .
H20A H 0.6912 -0.0252 0.6432 0.034 Uiso 1 1 calc R . .
C21 C 0.7853(2) 0.0439(2) 0.68661(19) 0.0281(9) Uani 1 1 d . . .
H21A H 0.8098 0.0687 0.7261 0.034 Uiso 1 1 calc R . .
C22 C 0.8264(2) 0.0567(2) 0.63970(19) 0.0266(9) Uani 1 1 d . . .
C23 C 0.8510(2) -0.0075(2) 0.60895(19) 0.0262(9) Uani 1 1 d . . .
C24 C 0.8428(2) -0.0887(2) 0.6253(2) 0.0300(10) Uani 1 1 d . . .
H24A H 0.8190 -0.1005 0.6570 0.036 Uiso 1 1 calc R . .
C25 C 0.8685(3) -0.1485(2) 0.5962(2) 0.0350(11) Uani 1 1 d . . .
H25A H 0.8624 -0.2017 0.6077 0.042 Uiso 1 1 calc R . .
C26 C 0.9041(3) -0.1329(3) 0.5492(2) 0.0359(11) Uani 1 1 d . . .
H26A H 0.9219 -0.1755 0.5292 0.043 Uiso 1 1 calc R . .
C27 C 0.9130(3) -0.0580(3) 0.5323(2) 0.0374(11) Uani 1 1 d . . .
H27A H 0.9363 -0.0486 0.4999 0.045 Uiso 1 1 calc R . .
C28 C 0.8884(2) 0.0073(2) 0.5619(2) 0.0307(10) Uani 1 1 d . . .
C29 C 0.9001(2) 0.0854(3) 0.5460(2) 0.0372(11) Uani 1 1 d . . .
H29A H 0.9233 0.0951 0.5136 0.045 Uiso 1 1 calc R . .
C30 C 0.8787(2) 0.1493(2) 0.5764(2) 0.0339(11) Uani 1 1 d . . .
C31 C 0.8898(2) 0.2294(3) 0.5588(2) 0.0415(12) Uani 1 1 d . . .
H31A H 0.9094 0.2399 0.5246 0.050 Uiso 1 1 calc R . .
C32 C 0.8714(3) 0.2904(3) 0.5929(3) 0.0508(15) Uani 1 1 d . . .
H32A H 0.8812 0.3433 0.5829 0.061 Uiso 1 1 calc R . .
C33 C 0.8390(3) 0.2769(3) 0.6411(2) 0.0414(12) Uani 1 1 d . . .
H33A H 0.8284 0.3205 0.6641 0.050 Uiso 1 1 calc R . .
C34 C 0.8222(2) 0.2016(2) 0.6562(2) 0.0372(11) Uani 1 1 d . . .
H34A H 0.7969 0.1937 0.6876 0.045 Uiso 1 1 calc R . .
C35 C 0.8426(2) 0.1345(2) 0.6246(2) 0.0304(10) Uani 1 1 d . . .
C41 C 0.6692(2) 0.1933(2) 0.80546(19) 0.0272(9) Uani 1 1 d . . .
C42 C 0.8155(2) 0.1717(2) 0.86623(19) 0.0260(9) Uani 1 1 d . . .
C43 C 0.7523(2) 0.2106(2) 0.82074(19) 0.0261(9) Uani 1 1 d . . .
H43A H 0.7672 0.2525 0.7983 0.031 Uiso 1 1 calc R . .
C44 C 0.6137(2) 0.2388(2) 0.7528(2) 0.0300(10) Uani 1 1 d . . .
H44A H 0.6346 0.2845 0.7387 0.036 Uiso 1 1 calc R . .
C45 C 0.5361(2) 0.2191(2) 0.7242(2) 0.0290(10) Uani 1 1 d . . .
H45A H 0.5138 0.1781 0.7427 0.035 Uiso 1 1 calc R . .
C46 C 0.4824(2) 0.2553(2) 0.6669(2) 0.0279(9) Uani 1 1 d . . .
C47 C 0.4794(2) 0.3383(2) 0.6582(2) 0.0319(10) Uani 1 1 d . . .
C48 C 0.5179(2) 0.3930(2) 0.7072(2) 0.0362(11) Uani 1 1 d . . .
H48A H 0.5429 0.3740 0.7488 0.043 Uiso 1 1 calc R . .
C49 C 0.5195(3) 0.4716(3) 0.6955(2) 0.0450(13) Uani 1 1 d . . .
H49A H 0.5446 0.5068 0.7291 0.054 Uiso 1 1 calc R . .
C50 C 0.4843(3) 0.5023(3) 0.6338(3) 0.0498(14) Uani 1 1 d . . .
H50A H 0.4897 0.5569 0.6256 0.060 Uiso 1 1 calc R . .
C51 C 0.4433(3) 0.4531(3) 0.5871(2) 0.0442(12) Uani 1 1 d . . .
H51A H 0.4177 0.4744 0.5463 0.053 Uiso 1 1 calc R . .
C52 C 0.4371(2) 0.3704(2) 0.5968(2) 0.0332(10) Uani 1 1 d . . .
C53 C 0.3914(2) 0.3206(3) 0.5495(2) 0.0361(11) Uani 1 1 d . . .
H53A H 0.3613 0.3426 0.5099 0.043 Uiso 1 1 calc R . .
C54 C 0.3884(2) 0.2390(2) 0.5585(2) 0.0322(10) Uani 1 1 d . . .
C55 C 0.3385(3) 0.1893(3) 0.5109(2) 0.0385(11) Uani 1 1 d . . .
H55A H 0.3055 0.2118 0.4724 0.046 Uiso 1 1 calc R . .
C56 C 0.3370(3) 0.1094(3) 0.5197(2) 0.0399(11) Uani 1 1 d . . .
H56A H 0.3026 0.0766 0.4877 0.048 Uiso 1 1 calc R . .
C57 C 0.3873(3) 0.0758(3) 0.5769(2) 0.0386(11) Uani 1 1 d . . .
H57A H 0.3871 0.0201 0.5824 0.046 Uiso 1 1 calc R . .
C58 C 0.4355(2) 0.1212(2) 0.6237(2) 0.0320(10) Uani 1 1 d . . .
H58A H 0.4691 0.0969 0.6613 0.038 Uiso 1 1 calc R . .
C59 C 0.4366(2) 0.2059(2) 0.6174(2) 0.0294(10) Uani 1 1 d . . .
C60 C 0.9011(2) 0.1984(2) 0.8796(2) 0.0275(10) Uani 1 1 d . . .
H60A H 0.9377 0.1879 0.9205 0.033 Uiso 1 1 calc R . .
C61 C 0.9316(2) 0.2357(2) 0.8401(2) 0.0277(9) Uani 1 1 d . . .
H61A H 0.8957 0.2497 0.7997 0.033 Uiso 1 1 calc R . .
C62 C 1.0191(2) 0.2562(2) 0.8564(2) 0.0285(10) Uani 1 1 d . . .
C63 C 1.0666(2) 0.2214(2) 0.8238(2) 0.0284(9) Uani 1 1 d . . .
C64 C 1.0339(3) 0.1674(2) 0.7730(2) 0.0354(11) Uani 1 1 d . . .
H64A H 0.9766 0.1583 0.7582 0.042 Uiso 1 1 calc R . .
C65 C 1.0818(3) 0.1290(3) 0.7454(2) 0.0430(12) Uani 1 1 d . . .
H65A H 1.0580 0.0929 0.7121 0.052 Uiso 1 1 calc R . .
C66 C 1.1674(3) 0.1421(3) 0.7658(3) 0.0475(13) Uani 1 1 d . . .
H66A H 1.2010 0.1142 0.7466 0.057 Uiso 1 1 calc R . .
C67 C 1.2014(3) 0.1945(3) 0.8128(2) 0.0385(11) Uani 1 1 d . . .
H67A H 1.2587 0.2034 0.8256 0.046 Uiso 1 1 calc R . .
C68 C 1.1536(2) 0.2361(2) 0.8430(2) 0.0323(10) Uani 1 1 d . . .
C69 C 1.1873(2) 0.2884(2) 0.8926(2) 0.0334(11) Uani 1 1 d . . .
H69A H 1.2442 0.2995 0.9047 0.040 Uiso 1 1 calc R . .
C70 C 1.1411(2) 0.3246(2) 0.9245(2) 0.0306(10) Uani 1 1 d . . .
C71 C 1.1770(3) 0.3741(2) 0.9784(2) 0.0378(11) Uani 1 1 d . . .
H71A H 1.2339 0.3850 0.9911 0.045 Uiso 1 1 calc R . .
C72 C 1.1312(3) 0.4051(3) 1.0112(2) 0.0418(12) Uani 1 1 d . . .
H72A H 1.1568 0.4355 1.0479 0.050 Uiso 1 1 calc R . .
C73 C 1.0453(3) 0.3931(2) 0.9919(2) 0.0365(11) Uani 1 1 d . . .
H73A H 1.0135 0.4168 1.0148 0.044 Uiso 1 1 calc R . .
C74 C 1.0088(3) 0.3479(2) 0.9408(2) 0.0310(10) Uani 1 1 d . . .
H74A H 0.9510 0.3417 0.9274 0.037 Uiso 1 1 calc R . .
C75 C 1.0542(2) 0.3098(2) 0.9072(2) 0.0299(10) Uani 1 1 d . . .
C76 C 0.6641(3) 0.0920(3) 0.9850(2) 0.0387(11) Uani 1 1 d . . .
H76A H 0.6328 0.1320 0.9583 0.046 Uiso 1 1 calc R . .
C77 C 0.6707(3) 0.0936(3) 1.0470(2) 0.0425(12) Uani 1 1 d . . .
H77A H 0.6452 0.1344 1.0632 0.051 Uiso 1 1 calc R . .
C78 C 0.7153(3) 0.0348(3) 1.0861(2) 0.0467(12) Uani 1 1 d . . .
H78A H 0.7197 0.0340 1.1294 0.056 Uiso 1 1 calc R . .
C79 C 0.7528(3) -0.0221(3) 1.0616(2) 0.0417(12) Uani 1 1 d . . .
H79A H 0.7841 -0.0626 1.0877 0.050 Uiso 1 1 calc R . .
C80 C 0.7443(2) -0.0195(2) 0.9975(2) 0.0321(10) Uani 1 1 d . . .
C81 C 0.7881(2) -0.0748(2) 0.9680(2) 0.0294(10) Uani 1 1 d . . .
C82 C 0.8336(3) -0.1383(2) 0.9991(2) 0.0376(11) Uani 1 1 d . . .
H82A H 0.8373 -0.1503 1.0413 0.045 Uiso 1 1 calc R . .
C83 C 0.8739(3) -0.1841(3) 0.9667(2) 0.0396(12) Uani 1 1 d . . .
H83A H 0.9057 -0.2282 0.9869 0.047 Uiso 1 1 calc R . .
C84 C 0.8683(3) -0.1665(2) 0.9068(2) 0.0375(11) Uani 1 1 d . . .
H84A H 0.8948 -0.1983 0.8841 0.045 Uiso 1 1 calc R . .
C85 C 0.8226(2) -0.1005(2) 0.8790(2) 0.0327(10) Uani 1 1 d . . .
H85A H 0.8204 -0.0861 0.8376 0.039 Uiso 1 1 calc R . .
C86 C 0.4647(3) 0.1249(3) 0.8556(3) 0.0532(14) Uani 1 1 d . . .
H86A H 0.5181 0.1135 0.8488 0.064 Uiso 1 1 calc R . .
Cl1 Cl 0.38552(7) 0.10824(7) 0.78551(7) 0.0554(4) Uani 1 1 d . . .
Cl2 Cl 0.45395(10) 0.06197(10) 0.91498(8) 0.0744(5) Uani 1 1 d . . .
Cl4 Cl 0.46345(10) 0.22393(9) 0.87826(8) 0.0749(5) Uani 1 1 d . . .

loop_
_atom_site_aniso_label
_atom_site_aniso_U_11
_atom_site_aniso_U_22
_atom_site_aniso_U_33
_atom_site_aniso_U_23
_atom_site_aniso_U_13
_atom_site_aniso_U_12
Co1 0.0255(3) 0.0191(3) 0.0231(3) 0.0002(2) 0.0021(2) -0.0030(2)
O1 0.0304(14) 0.0240(14) 0.0277(17) 0.0007(12) 0.0046(12) -0.0041(12)
O2 0.0294(14) 0.0262(14) 0.0238(16) -0.0034(12) 0.0026(12) -0.0028(12)
O3 0.0236(13) 0.0256(14) 0.0312(17) 0.0005(12) 0.0052(12) -0.0021(11)
O4 0.0301(14) 0.0212(14) 0.0273(17) 0.0049(12) -0.0004(12) -0.0036(11)
N1 0.0310(17) 0.0255(17) 0.033(2) -0.0041(16) 0.0088(15) -0.0041(15)
N2 0.0298(17) 0.0185(16) 0.026(2) 0.0008(14) 0.0037(15) -0.0068(13)
C1 0.028(2) 0.0190(19) 0.028(3) 0.0024(17) 0.0064(17) 0.0020(16)
C2 0.031(2) 0.0203(19) 0.023(2) 0.0031(17) 0.0049(18) 0.0063(16)
C3 0.030(2) 0.027(2) 0.025(2) -0.0017(18) 0.0009(17) 0.0015(18)
C4 0.032(2) 0.023(2) 0.031(3) -0.0087(18) 0.0043(19) 0.0003(17)
C5 0.031(2) 0.0187(19) 0.033(3) -0.0030(17) 0.0056(19) -0.0025(16)
C6 0.025(2) 0.028(2) 0.030(3) -0.0031(18) 0.0046(17) -0.0005(17)
C7 0.031(2) 0.031(2) 0.026(3) -0.0026(18) 0.0079(18) -0.0025(18)
C8 0.031(2) 0.036(2) 0.037(3) -0.004(2) 0.007(2) -0.0028(18)
C9 0.038(2) 0.032(2) 0.038(3) 0.009(2) 0.007(2) -0.0033(19)
C10 0.042(3) 0.045(3) 0.038(3) 0.006(2) 0.008(2) -0.009(2)
C11 0.034(2) 0.046(3) 0.043(3) -0.002(2) 0.015(2) -0.012(2)
C12 0.031(2) 0.033(2) 0.033(3) -0.0018(19) 0.0100(19) -0.0015(18)
C13 0.029(2) 0.047(3) 0.035(3) -0.006(2) 0.0083(19) -0.007(2)
C14 0.032(2) 0.037(2) 0.034(3) -0.006(2) 0.0067(19) 0.0008(19)
C15 0.027(2) 0.057(3) 0.045(3) 0.003(3) 0.002(2) 0.003(2)
C16 0.040(3) 0.053(3) 0.040(3) 0.011(2) -0.001(2) 0.012(2)
C17 0.044(3) 0.038(3) 0.039(3) 0.008(2) 0.008(2) 0.004(2)
C18 0.044(2) 0.030(2) 0.030(3) 0.0010(19) 0.008(2) -0.0005(19)
C19 0.036(2) 0.027(2) 0.027(3) -0.0056(18) 0.0055(18) 0.0010(17)
C20 0.029(2) 0.028(2) 0.024(3) -0.0032(18) 0.0037(17) 0.0031(17)
C21 0.028(2) 0.028(2) 0.024(2) 0.0001(18) 0.0012(17) 0.0046(17)
C22 0.0200(18) 0.027(2) 0.027(2) -0.0017(17) -0.0006(16) 0.0010(15)
C23 0.024(2) 0.030(2) 0.020(2) 0.0009(17) 0.0014(17) -0.0018(16)
C24 0.029(2) 0.027(2) 0.030(3) 0.0011(18) 0.0039(18) 0.0019(17)
C25 0.038(2) 0.030(2) 0.031(3) -0.0005(19) 0.003(2) 0.0019(19)
C26 0.039(2) 0.036(2) 0.032(3) -0.004(2) 0.010(2) 0.008(2)
C27 0.037(2) 0.045(3) 0.030(3) 0.000(2) 0.009(2) 0.006(2)
C28 0.024(2) 0.035(2) 0.030(3) 0.0007(19) 0.0052(18) -0.0007(17)
C29 0.026(2) 0.044(3) 0.042(3) 0.008(2) 0.011(2) 0.0003(19)
C30 0.020(2) 0.033(2) 0.043(3) 0.004(2) 0.0020(19) -0.0031(17)
C31 0.029(2) 0.038(3) 0.053(3) 0.012(2) 0.007(2) -0.0028(19)
C32 0.029(2) 0.029(2) 0.082(4) 0.011(3) 0.001(3) 0.000(2)
C33 0.033(2) 0.032(2) 0.052(3) -0.001(2) 0.003(2) 0.0040(19)
C34 0.028(2) 0.033(2) 0.042(3) -0.006(2) -0.0022(19) 0.0032(18)
C35 0.023(2) 0.030(2) 0.031(3) -0.0019(18) -0.0015(18) 0.0002(17)
C41 0.029(2) 0.022(2) 0.025(2) 0.0001(17) 0.0006(17) 0.0024(16)
C42 0.029(2) 0.0202(19) 0.025(2) -0.0040(17) 0.0039(17) -0.0022(16)
C43 0.026(2) 0.0207(19) 0.027(2) 0.0019(17) 0.0025(17) -0.0020(16)
C44 0.031(2) 0.022(2) 0.031(3) 0.0026(17) 0.0000(18) -0.0007(17)
C45 0.028(2) 0.028(2) 0.028(2) 0.0000(18) 0.0047(18) 0.0010(17)
C46 0.025(2) 0.027(2) 0.029(2) -0.0020(18) 0.0055(17) 0.0021(17)
C47 0.0203(19) 0.033(2) 0.039(3) -0.0039(19) 0.0040(18) 0.0047(17)
C48 0.029(2) 0.031(2) 0.042(3) -0.006(2) 0.0024(19) 0.0052(18)
C49 0.042(3) 0.029(2) 0.053(3) -0.010(2) 0.000(2) 0.005(2)
C50 0.049(3) 0.024(2) 0.065(4) 0.005(2) 0.001(3) 0.003(2)
C51 0.043(3) 0.034(2) 0.048(3) 0.013(2) 0.004(2) 0.011(2)
C52 0.028(2) 0.030(2) 0.038(3) 0.0040(19) 0.0055(19) 0.0087(18)
C53 0.026(2) 0.045(3) 0.033(3) 0.008(2) 0.0025(19) 0.0116(19)
C54 0.025(2) 0.034(2) 0.035(3) -0.0013(19) 0.0059(18) 0.0047(17)
C55 0.032(2) 0.049(3) 0.029(3) -0.001(2) 0.0037(19) 0.003(2)
C56 0.034(2) 0.045(3) 0.036(3) -0.007(2) 0.006(2) -0.003(2)
C57 0.037(2) 0.037(2) 0.041(3) -0.003(2) 0.010(2) -0.003(2)
C58 0.028(2) 0.033(2) 0.030(3) 0.0016(19) 0.0041(18) -0.0022(18)
C59 0.023(2) 0.031(2) 0.032(3) -0.0001(18) 0.0059(18) 0.0021(17)
C60 0.024(2) 0.0217(19) 0.031(3) 0.0025(18) -0.0001(17) 0.0014(16)
C61 0.026(2) 0.023(2) 0.029(3) 0.0009(18) 0.0019(17) 0.0000(16)
C62 0.029(2) 0.024(2) 0.030(3) 0.0076(18) 0.0046(18) -0.0006(17)
C63 0.028(2) 0.029(2) 0.027(3) 0.0067(18) 0.0073(18) -0.0017(17)
C64 0.033(2) 0.035(2) 0.036(3) -0.001(2) 0.008(2) -0.0040(19)
C65 0.049(3) 0.042(3) 0.038(3) -0.002(2) 0.015(2) -0.001(2)
C66 0.045(3) 0.046(3) 0.056(4) 0.000(2) 0.023(3) 0.007(2)
C67 0.031(2) 0.040(3) 0.045(3) 0.013(2) 0.013(2) 0.004(2)
C68 0.032(2) 0.034(2) 0.032(3) 0.0118(19) 0.0103(19) 0.0008(18)
C69 0.022(2) 0.038(2) 0.038(3) 0.011(2) 0.0056(19) -0.0049(18)
C70 0.026(2) 0.026(2) 0.033(3) 0.0105(19) 0.0015(18) -0.0027(17)
C71 0.032(2) 0.030(2) 0.043(3) 0.003(2) 0.001(2) -0.0044(19)
C72 0.041(3) 0.031(2) 0.043(3) -0.004(2) -0.003(2) -0.010(2)
C73 0.043(2) 0.026(2) 0.038(3) 0.000(2) 0.009(2) -0.0014(19)
C74 0.032(2) 0.022(2) 0.033(3) 0.0045(18) 0.0002(19) 0.0016(17)
C75 0.031(2) 0.023(2) 0.029(3) 0.0074(18) -0.0003(18) -0.0009(17)
C76 0.036(2) 0.035(2) 0.044(3) -0.003(2) 0.011(2) -0.0010(19)
C77 0.052(3) 0.040(3) 0.034(3) -0.011(2) 0.013(2) -0.001(2)
C78 0.054(3) 0.049(3) 0.038(3) -0.001(2) 0.016(2) -0.003(3)
C79 0.051(3) 0.039(3) 0.031(3) 0.002(2) 0.007(2) -0.001(2)
C80 0.036(2) 0.027(2) 0.031(3) 0.0023(18) 0.0063(19) -0.0063(18)
C81 0.028(2) 0.022(2) 0.032(3) 0.0004(18) 0.0008(18) -0.0067(17)
C82 0.042(2) 0.033(2) 0.031(3) 0.011(2) 0.004(2) -0.003(2)
C83 0.039(2) 0.030(2) 0.043(3) 0.011(2) 0.004(2) 0.005(2)
C84 0.038(2) 0.030(2) 0.042(3) 0.006(2) 0.009(2) 0.0036(19)
C85 0.030(2) 0.029(2) 0.036(3) 0.0002(19) 0.0071(19) -0.0003(18)
C86 0.048(3) 0.060(3) 0.053(4) -0.006(3) 0.017(3) -0.011(3)
Cl1 0.0382(6) 0.0515(7) 0.0714(10) -0.0207(7) 0.0103(6) -0.0026(6)
Cl2 0.0742(10) 0.0819(11) 0.0738(12) -0.0003(9) 0.0332(8) -0.0178(8)
Cl4 0.0794(10) 0.0566(9) 0.0850(12) -0.0288(8) 0.0210(9) -0.0230(8)

_geom_special_details            
; 
 All esds (except the esd in the dihedral angle between two l.s. planes) 
 are estimated using the full covariance matrix.  The cell esds are taken 
 into account individually in the estimation of esds in distances, angles 
 and torsion angles; correlations between esds in cell parameters are only 
 used when they are defined by crystal symmetry.  An approximate (isotropic) 
 treatment of cell esds is used for estimating esds involving l.s. planes. 
;

loop_
_geom_bond_atom_site_label_1
_geom_bond_atom_site_label_2
_geom_bond_distance
_geom_bond_site_symmetry_2
_geom_bond_publ_flag
Co1 O2 2.012(3) . ?
Co1 O4 2.065(3) . ?
Co1 O3 2.069(3) . ?
Co1 O1 2.071(3) . ?
Co1 N1 2.109(4) . ?
Co1 N2 2.115(3) . ?
O1 C1 1.271(5) . ?
O2 C2 1.265(5) . ?
O3 C41 1.283(5) . ?
O4 C42 1.271(5) . ?
N1 C80 1.338(5) . ?
N1 C76 1.349(5) . ?
N2 C85 1.329(5) . ?
N2 C81 1.341(5) . ?
C1 C3 1.406(6) . ?
C1 C4 1.481(5) . ?
C2 C3 1.401(5) . ?
C2 C20 1.470(6) . ?
C3 H3A 0.9500 . ?
C4 C5 1.330(6) . ?
C4 H4A 0.9500 . ?
C5 C6 1.475(5) . ?
C5 H5A 0.9500 . ?
C6 C19 1.404(5) . ?
C6 C7 1.425(6) . ?
C7 C8 1.424(6) . ?
C7 C12 1.424(6) . ?
C8 C9 1.354(6) . ?
C8 H8A 0.9500 . ?
C9 C10 1.412(6) . ?
C9 H9A 0.9500 . ?
C10 C11 1.346(6) . ?
C10 H10A 0.9500 . ?
C11 C12 1.416(6) . ?
C11 H11A 0.9500 . ?
C12 C13 1.387(6) . ?
C13 C14 1.380(6) . ?
C13 H13A 0.9500 . ?
C14 C15 1.429(6) . ?
C14 C19 1.445(6) . ?
C15 C16 1.350(7) . ?
C15 H15A 0.9500 . ?
C16 C17 1.412(7) . ?
C16 H16A 0.9500 . ?
C17 C18 1.356(6) . ?
C17 H17A 0.9500 . ?
C18 C19 1.437(6) . ?
C18 H18A 0.9500 . ?
C20 C21 1.333(5) . ?
C20 H20A 0.9500 . ?
C21 C22 1.461(6) . ?
C21 H21A 0.9500 . ?
C22 C35 1.410(6) . ?
C22 C23 1.421(6) . ?
C23 C28 1.425(6) . ?
C23 C24 1.439(5) . ?
C24 C25 1.353(6) . ?
C24 H24A 0.9500 . ?
C25 C26 1.404(6) . ?
C25 H25A 0.9500 . ?
C26 C27 1.344(6) . ?
C26 H26A 0.9500 . ?
C27 C28 1.421(6) . ?
C27 H27A 0.9500 . ?
C28 C29 1.398(6) . ?
C29 C30 1.387(6) . ?
C29 H29A 0.9500 . ?
C30 C35 1.431(6) . ?
C30 C31 1.440(6) . ?
C31 C32 1.379(7) . ?
C31 H31A 0.9500 . ?
C32 C33 1.387(7) . ?
C32 H32A 0.9500 . ?
C33 C34 1.371(6) . ?
C33 H33A 0.9500 . ?
C34 C35 1.439(6) . ?
C34 H34A 0.9500 . ?
C41 C43 1.394(5) . ?
C41 C44 1.477(5) . ?
C42 C43 1.398(5) . ?
C42 C60 1.479(5) . ?
C43 H43A 0.9500 . ?
C44 C45 1.328(5) . ?
C44 H44A 0.9500 . ?
C45 C46 1.458(5) . ?
C45 H45A 0.9500 . ?
C46 C59 1.413(5) . ?
C46 C47 1.416(6) . ?
C47 C48 1.429(6) . ?
C47 C52 1.443(6) . ?
C48 C49 1.356(6) . ?
C48 H48A 0.9500 . ?
C49 C50 1.420(7) . ?
C49 H49A 0.9500 . ?
C50 C51 1.348(6) . ?
C50 H50A 0.9500 . ?
C51 C52 1.424(6) . ?
C51 H51A 0.9500 . ?
C52 C53 1.386(6) . ?
C53 C54 1.397(6) . ?
C53 H53A 0.9500 . ?
C54 C55 1.414(6) . ?
C54 C59 1.431(6) . ?
C55 C56 1.365(6) . ?
C55 H55A 0.9500 . ?
C56 C57 1.418(6) . ?
C56 H56A 0.9500 . ?
C57 C58 1.353(6) . ?
C57 H57A 0.9500 . ?
C58 C59 1.439(5) . ?
C58 H58A 0.9500 . ?
C60 C61 1.326(6) . ?
C60 H60A 0.9500 . ?
C61 C62 1.476(5) . ?
C61 H61A 0.9500 . ?
C62 C63 1.392(6) . ?
C62 C75 1.430(6) . ?
C63 C64 1.428(6) . ?
C63 C68 1.445(5) . ?
C64 C65 1.346(6) . ?
C64 H64A 0.9500 . ?
C65 C66 1.417(6) . ?
C65 H65A 0.9500 . ?
C66 C67 1.358(7) . ?
C66 H66A 0.9500 . ?
C67 C68 1.410(6) . ?
C67 H67A 0.9500 . ?
C68 C69 1.396(6) . ?
C69 C70 1.373(6) . ?
C69 H69A 0.9500 . ?
C70 C71 1.438(6) . ?
C70 C75 1.444(5) . ?
C71 C72 1.346(7) . ?
C71 H71A 0.9500 . ?
C72 C73 1.419(6) . ?
C72 H72A 0.9500 . ?
C73 C74 1.356(6) . ?
C73 H73A 0.9500 . ?
C74 C75 1.405(6) . ?
C74 H74A 0.9500 . ?
C76 C77 1.361(7) . ?
C76 H76A 0.9500 . ?
C77 C78 1.385(6) . ?
C77 H77A 0.9500 . ?
C78 C79 1.368(7) . ?
C78 H78A 0.9500 . ?
C79 C80 1.399(6) . ?
C79 H79A 0.9500 . ?
C80 C81 1.485(6) . ?
C81 C82 1.379(5) . ?
C82 C83 1.391(7) . ?
C82 H82A 0.9500 . ?
C83 C84 1.350(7) . ?
C83 H83A 0.9500 . ?
C84 C85 1.393(5) . ?
C84 H84A 0.9500 . ?
C85 H85A 0.9500 . ?
C86 Cl1 1.746(5) . ?
C86 Cl4 1.752(5) . ?
C86 Cl2 1.760(6) . ?
C86 H86A 1.0000 . ?

loop_
_geom_angle_atom_site_label_1
_geom_angle_atom_site_label_2
_geom_angle_atom_site_label_3
_geom_angle
_geom_angle_site_symmetry_1
_geom_angle_site_symmetry_3
_geom_angle_publ_flag
O2 Co1 O4 88.95(11) . . ?
O2 Co1 O3 90.97(11) . . ?
O4 Co1 O3 86.35(10) . . ?
O2 Co1 O1 88.22(11) . . ?
O4 Co1 O1 173.52(11) . . ?
O3 Co1 O1 87.87(10) . . ?
O2 Co1 N1 167.39(12) . . ?
O4 Co1 N1 88.45(12) . . ?
O3 Co1 N1 101.17(12) . . ?
O1 Co1 N1 95.55(12) . . ?
O2 Co1 N2 91.16(12) . . ?
O4 Co1 N2 88.48(11) . . ?
O3 Co1 N2 174.37(11) . . ?
O1 Co1 N2 97.41(11) . . ?
N1 Co1 N2 76.44(14) . . ?
C1 O1 Co1 126.2(3) . . ?
C2 O2 Co1 128.7(3) . . ?
C41 O3 Co1 119.3(2) . . ?
C42 O4 Co1 122.0(2) . . ?
C80 N1 C76 117.7(4) . . ?
C80 N1 Co1 116.7(3) . . ?
C76 N1 Co1 125.0(3) . . ?
C85 N2 C81 119.0(4) . . ?
C85 N2 Co1 124.1(3) . . ?
C81 N2 Co1 116.9(3) . . ?
O1 C1 C3 125.3(3) . . ?
O1 C1 C4 118.3(4) . . ?
C3 C1 C4 116.4(4) . . ?
O2 C2 C3 124.9(4) . . ?
O2 C2 C20 115.7(3) . . ?
C3 C2 C20 119.4(4) . . ?
C2 C3 C1 125.5(4) . . ?
C2 C3 H3A 117.3 . . ?
C1 C3 H3A 117.3 . . ?
C5 C4 C1 122.5(4) . . ?
C5 C4 H4A 118.7 . . ?
C1 C4 H4A 118.7 . . ?
C4 C5 C6 129.9(4) . . ?
C4 C5 H5A 115.0 . . ?
C6 C5 H5A 115.0 . . ?
C19 C6 C7 118.8(4) . . ?
C19 C6 C5 123.8(4) . . ?
C7 C6 C5 117.2(3) . . ?
C8 C7 C12 117.9(4) . . ?
C8 C7 C6 121.6(4) . . ?
C12 C7 C6 120.5(4) . . ?
C9 C8 C7 120.6(4) . . ?
C9 C8 H8A 119.7 . . ?
C7 C8 H8A 119.7 . . ?
C8 C9 C10 121.1(4) . . ?
C8 C9 H9A 119.4 . . ?
C10 C9 H9A 119.4 . . ?
C11 C10 C9 119.8(4) . . ?
C11 C10 H10A 120.1 . . ?
C9 C10 H10A 120.1 . . ?
C10 C11 C12 121.2(4) . . ?
C10 C11 H11A 119.4 . . ?
C12 C11 H11A 119.4 . . ?
C13 C12 C11 121.5(4) . . ?
C13 C12 C7 119.2(4) . . ?
C11 C12 C7 119.3(4) . . ?
C14 C13 C12 121.9(4) . . ?
C14 C13 H13A 119.1 . . ?
C12 C13 H13A 119.1 . . ?
C13 C14 C15 121.4(4) . . ?
C13 C14 C19 119.6(4) . . ?
C15 C14 C19 119.0(4) . . ?
C16 C15 C14 121.1(4) . . ?
C16 C15 H15A 119.4 . . ?
C14 C15 H15A 119.4 . . ?
C15 C16 C17 120.4(4) . . ?
C15 C16 H16A 119.8 . . ?
C17 C16 H16A 119.8 . . ?
C18 C17 C16 120.9(4) . . ?
C18 C17 H17A 119.5 . . ?
C16 C17 H17A 119.5 . . ?
C17 C18 C19 121.4(4) . . ?
C17 C18 H18A 119.3 . . ?
C19 C18 H18A 119.3 . . ?
C6 C19 C18 123.1(4) . . ?
C6 C19 C14 119.8(4) . . ?
C18 C19 C14 117.0(4) . . ?
C21 C20 C2 120.5(4) . . ?
C21 C20 H20A 119.8 . . ?
C2 C20 H20A 119.8 . . ?
C20 C21 C22 128.6(4) . . ?
C20 C21 H21A 115.7 . . ?
C22 C21 H21A 115.7 . . ?
C35 C22 C23 118.8(4) . . ?
C35 C22 C21 119.4(4) . . ?
C23 C22 C21 121.7(4) . . ?
C22 C23 C28 120.1(4) . . ?
C22 C23 C24 122.3(4) . . ?
C28 C23 C24 117.5(4) . . ?
C25 C24 C23 121.0(4) . . ?
C25 C24 H24A 119.5 . . ?
C23 C24 H24A 119.5 . . ?
C24 C25 C26 120.7(4) . . ?
C24 C25 H25A 119.7 . . ?
C26 C25 H25A 119.7 . . ?
C27 C26 C25 120.5(4) . . ?
C27 C26 H26A 119.8 . . ?
C25 C26 H26A 119.8 . . ?
C26 C27 C28 121.4(5) . . ?
C26 C27 H27A 119.3 . . ?
C28 C27 H27A 119.3 . . ?
C29 C28 C27 121.8(4) . . ?
C29 C28 C23 119.4(4) . . ?
C27 C28 C23 118.9(4) . . ?
C30 C29 C28 121.8(4) . . ?
C30 C29 H29A 119.1 . . ?
C28 C29 H29A 119.1 . . ?
C29 C30 C35 119.0(4) . . ?
C29 C30 C31 121.1(5) . . ?
C35 C30 C31 119.9(4) . . ?
C32 C31 C30 118.5(5) . . ?
C32 C31 H31A 120.7 . . ?
C30 C31 H31A 120.7 . . ?
C31 C32 C33 122.1(4) . . ?
C31 C32 H32A 119.0 . . ?
C33 C32 H32A 119.0 . . ?
C34 C33 C32 120.9(5) . . ?
C34 C33 H33A 119.5 . . ?
C32 C33 H33A 119.5 . . ?
C33 C34 C35 120.3(5) . . ?
C33 C34 H34A 119.8 . . ?
C35 C34 H34A 119.8 . . ?
C22 C35 C30 120.8(4) . . ?
C22 C35 C34 121.2(4) . . ?
C30 C35 C34 118.0(4) . . ?
O3 C41 C43 125.3(3) . . ?
O3 C41 C44 118.6(3) . . ?
C43 C41 C44 116.1(4) . . ?
O4 C42 C43 124.5(3) . . ?
O4 C42 C60 115.5(3) . . ?
C43 C42 C60 120.0(4) . . ?
C41 C43 C42 125.6(4) . . ?
C41 C43 H43A 117.2 . . ?
C42 C43 H43A 117.2 . . ?
C45 C44 C41 123.5(4) . . ?
C45 C44 H44A 118.3 . . ?
C41 C44 H44A 118.3 . . ?
C44 C45 C46 125.4(4) . . ?
C44 C45 H45A 117.3 . . ?
C46 C45 H45A 117.3 . . ?
C59 C46 C47 119.3(4) . . ?
C59 C46 C45 119.0(3) . . ?
C47 C46 C45 121.5(4) . . ?
C46 C47 C48 123.2(4) . . ?
C46 C47 C52 119.3(4) . . ?
C48 C47 C52 117.5(4) . . ?
C49 C48 C47 121.1(4) . . ?
C49 C48 H48A 119.4 . . ?
C47 C48 H48A 119.4 . . ?
C48 C49 C50 121.2(4) . . ?
C48 C49 H49A 119.4 . . ?
C50 C49 H49A 119.4 . . ?
C51 C50 C49 119.2(4) . . ?
C51 C50 H50A 120.4 . . ?
C49 C50 H50A 120.4 . . ?
C50 C51 C52 122.2(4) . . ?
C50 C51 H51A 118.9 . . ?
C52 C51 H51A 118.9 . . ?
C53 C52 C51 122.1(4) . . ?
C53 C52 C47 119.5(4) . . ?
C51 C52 C47 118.4(4) . . ?
C52 C53 C54 121.8(4) . . ?
C52 C53 H53A 119.1 . . ?
C54 C53 H53A 119.1 . . ?
C53 C54 C55 121.3(4) . . ?
C53 C54 C59 118.8(4) . . ?
C55 C54 C59 119.9(4) . . ?
C56 C55 C54 120.9(4) . . ?
C56 C55 H55A 119.5 . . ?
C54 C55 H55A 119.5 . . ?
C55 C56 C57 119.5(4) . . ?
C55 C56 H56A 120.3 . . ?
C57 C56 H56A 120.3 . . ?
C58 C57 C56 121.5(4) . . ?
C58 C57 H57A 119.2 . . ?
C56 C57 H57A 119.2 . . ?
C57 C58 C59 120.8(4) . . ?
C57 C58 H58A 119.6 . . ?
C59 C58 H58A 119.6 . . ?
C46 C59 C54 120.6(4) . . ?
C46 C59 C58 122.1(4) . . ?
C54 C59 C58 117.3(4) . . ?
C61 C60 C42 126.3(4) . . ?
C61 C60 H60A 116.8 . . ?
C42 C60 H60A 116.8 . . ?
C60 C61 C62 122.7(4) . . ?
C60 C61 H61A 118.7 . . ?
C62 C61 H61A 118.7 . . ?
C63 C62 C75 121.1(4) . . ?
C63 C62 C61 119.8(4) . . ?
C75 C62 C61 119.1(4) . . ?
C62 C63 C64 122.8(4) . . ?
C62 C63 C68 120.0(4) . . ?
C64 C63 C68 117.1(4) . . ?
C65 C64 C63 122.1(4) . . ?
C65 C64 H64A 119.0 . . ?
C63 C64 H64A 119.0 . . ?
C64 C65 C66 120.3(5) . . ?
C64 C65 H65A 119.8 . . ?
C66 C65 H65A 119.8 . . ?
C67 C66 C65 120.0(5) . . ?
C67 C66 H66A 120.0 . . ?
C65 C66 H66A 120.0 . . ?
C66 C67 C68 121.6(4) . . ?
C66 C67 H67A 119.2 . . ?
C68 C67 H67A 119.2 . . ?
C69 C68 C67 122.8(4) . . ?
C69 C68 C63 118.4(4) . . ?
C67 C68 C63 118.8(4) . . ?
C70 C69 C68 122.4(4) . . ?
C70 C69 H69A 118.8 . . ?
C68 C69 H69A 118.8 . . ?
C69 C70 C71 122.1(4) . . ?
C69 C70 C75 120.5(4) . . ?
C71 C70 C75 117.3(4) . . ?
C72 C71 C70 121.1(4) . . ?
C72 C71 H71A 119.4 . . ?
C70 C71 H71A 119.4 . . ?
C71 C72 C73 120.9(4) . . ?
C71 C72 H72A 119.5 . . ?
C73 C72 H72A 119.5 . . ?
C74 C73 C72 119.8(5) . . ?
C74 C73 H73A 120.1 . . ?
C72 C73 H73A 120.1 . . ?
C73 C74 C75 121.6(4) . . ?
C73 C74 H74A 119.2 . . ?
C75 C74 H74A 119.2 . . ?
C74 C75 C62 123.4(4) . . ?
C74 C75 C70 119.0(4) . . ?
C62 C75 C70 117.6(4) . . ?
N1 C76 C77 123.4(4) . . ?
N1 C76 H76A 118.3 . . ?
C77 C76 H76A 118.3 . . ?
C76 C77 C78 118.8(5) . . ?
C76 C77 H77A 120.6 . . ?
C78 C77 H77A 120.6 . . ?
C79 C78 C77 119.2(5) . . ?
C79 C78 H78A 120.4 . . ?
C77 C78 H78A 120.4 . . ?
C78 C79 C80 118.8(4) . . ?
C78 C79 H79A 120.6 . . ?
C80 C79 H79A 120.6 . . ?
N1 C80 C79 122.1(4) . . ?
N1 C80 C81 115.3(4) . . ?
C79 C80 C81 122.5(4) . . ?
N2 C81 C82 122.0(4) . . ?
N2 C81 C80 114.4(3) . . ?
C82 C81 C80 123.6(4) . . ?
C81 C82 C83 117.9(4) . . ?
C81 C82 H82A 121.1 . . ?
C83 C82 H82A 121.1 . . ?
C84 C83 C82 120.6(4) . . ?
C84 C83 H83A 119.7 . . ?
C82 C83 H83A 119.7 . . ?
C83 C84 C85 118.2(4) . . ?
C83 C84 H84A 120.9 . . ?
C85 C84 H84A 120.9 . . ?
N2 C85 C84 122.3(4) . . ?
N2 C85 H85A 118.9 . . ?
C84 C85 H85A 118.9 . . ?
Cl1 C86 Cl4 109.7(3) . . ?
Cl1 C86 Cl2 110.1(3) . . ?
Cl4 C86 Cl2 110.1(3) . . ?
Cl1 C86 H86A 109.0 . . ?
Cl4 C86 H86A 109.0 . . ?
Cl2 C86 H86A 109.0 . . ?

_diffrn_measured_fraction_theta_max 0.983
_diffrn_reflns_theta_full        29.80
_diffrn_measured_fraction_theta_full 0.983
_refine_diff_density_max         0.496
_refine_diff_density_min         -0.680
_refine_diff_density_rms         0.086
